# Supplementary material for: SARS-CoV-2 Seroepidemiology and Antibody Levels in Children during BA.5 Predominance Period
Source: Diagnostics (Basel). 2024 May 17;14(10):1039. doi: 10.3390/diagnostics14101039 (PMC11120608; doi:10.3390/diagnostics14101039)
Supplement: Supplementary file 1 [file diagnostics-14-01039-s001.zip]

Archive with 1 entries (1 files):
- diagnostics-2987580-supplementary.pdf
